# Supplementary material for: Autotoxicity effect of water extracts from rhizosphere soil of Elymus sibiricus in different planting years on seed germination, physiological characteristics and phytohormones of seedlings
Source: PeerJ. 2022 Jul 28;10:e13768. doi: 10.7717/peerj.13768 (PMC9339214; doi:10.7717/peerj.13768)
Supplement: Supplemental Information 1 — Each data indicates the effects of different years and concentrations of rhizosphere soil extracts of Elymus sibiricus on the studied indexes. [file peerj-10-13768-s001.xlsx]

## Sheet: GF
planting years	concentrations (g/mL)	GF
3 years	0	46.6667
	0	50
	0	56.6667
	0.05	56.6667
	0.05	46.6667
	0.05	43.3333
	0.1	26.6667
	0.1	36.6667
	0.1	33.3333
	0.2	50
	0.2	36.6667
	0.2	43.3333
	0.5	26.6667
	0.5	26.6667
	0.5	36.6667
4 years	0	46.6667
	0	50
	0	56.6667
	0.05	40
	0.05	50
	0.05	36.6667
	0.1	36.6667
	0.1	40
	0.1	33.3333
	0.2	46.6667
	0.2	36.6667
	0.2	43.3333
	0.5	40
	0.5	36.6667
	0.5	36.6667
5 years	0	46.6667
	0	50
	0	56.6667
	0.05	46.6667
	0.05	43.3333
	0.05	53.3333
	0.1	36.6667
	0.1	43.3333
	0.1	50
	0.2	30
	0.2	33.3333
	0.2	33.3333
	0.5	30
	0.5	26.6667
	0.5	33.3333
8 years	0	46.6667
	0	50
	0	56.6667
	0.05	43.3333
	0.05	40
	0.05	33.3333
	0.1	30
	0.1	40
	0.1	36.6667
	0.2	36.6667
	0.2	33.3333
	0.2	36.6667
	0.5	33.3333
	0.5	36.6667
	0.5	30

## Sheet: GP
planting years	concentrations (g/mL)	GP (%)
3 years	0	83.3333
	0	80
	0	80
	0.05	66.6667
	0.05	66.6667
	0.05	70
	0.1	56.6667
	0.1	56.6667
	0.1	53.3333
	0.2	73.3333
	0.2	66.6667
	0.2	66.6667
	0.5	56.6667
	0.5	50
	0.5	50
4 years	0	83.3333
	0	80
	0	80
	0.05	66.6667
	0.05	53.3333
	0.05	66.6667
	0.1	63.3333
	0.1	63.3333
	0.1	63.3333
	0.2	66.6667
	0.2	66.6667
	0.2	66.6667
	0.5	56.6667
	0.5	50
	0.5	53.3333
5 years	0	83.3333
	0	80
	0	80
	0.05	76.6667
	0.05	63.3333
	0.05	56.6667
	0.1	60
	0.1	60
	0.1	63.3333
	0.2	50
	0.2	56.6667
	0.2	53.3333
	0.5	43.3333
	0.5	46.6667
	0.5	46.6667
8 years	0	83.3333
	0	80
	0	80
	0.05	63.3333
	0.05	66.6667
	0.05	56.6667
	0.1	60
	0.1	50
	0.1	56.6667
	0.2	53.3333
	0.2	53.3333
	0.2	53.3333
	0.5	50
	0.5	50
	0.5	50

## Sheet: SL
planting years	concentrations (g/mL)	SL(cm)
3 years	0	5.9
	0	5.6
	0	5.5
	0	5.5
	0.05	5.4
	0.05	5.9
	0.05	6
	0.05	5
	0.1	5.1
	0.1	5
	0.1	5.5
	0.1	5
	0.2	4.1
	0.2	4.7
	0.2	4.5
	0.2	4.5
	0.5	5.2
	0.5	5.2
	0.5	4.7
	0.5	4.6
4 years	0	5.9
	0	5.6
	0	5.5
	0	5.5
	0.05	4.5
	0.05	4.6
	0.05	5
	0.05	5.1
	0.1	5.5
	0.1	5.5
	0.1	5.7
	0.1	5.6
	0.2	4.7
	0.2	5
	0.2	5.4
	0.2	5.5
	0.5	4.5
	0.5	4.5
	0.5	4.9
	0.5	5
	0	5.9
5 years	0	5.6
	0	5.5
	0	5.5
	0.05	5.2
	0.05	5.5
	0.05	5.6
	0.05	5
	0.1	4.9
	0.1	4.9
	0.1	5.1
	0.1	5
	0.2	4.7
	0.2	5
	0.2	5.1
	0.2	4.7
	0.5	4.6
	0.5	4.5
	0.5	4.7
	0.5	4.1
8 years	0	5.9
	0	5.6
	0	5.5
	0	5.5
	0.05	4.5
	0.05	4.2
	0.05	4.4
	0.05	4.5
	0.1	5
	0.1	5
	0.1	4.9
	0.1	4.7
	0.2	5.1
	0.2	5.5
	0.2	5.1
	0.2	5.5
	0.5	4.5
	0.5	4.7
	0.5	4.5
	0.5	4.4

## Sheet: RL
planting years	concentrations (g/mL)	RL（cm）
3 years	0	6.1
	0	5.5
	0	5.8
	0	5.8
	0.05	3.5
	0.05	3.6
	0.05	4.4
	0.05	3.8
	0.1	3.6
	0.1	3.6
	0.1	3
	0.1	3.7
	0.2	3.3
	0.2	3.4
	0.2	3.3
	0.2	3.2
	0.5	3
	0.5	2.5
	0.5	2.5
	0.5	3
4 years	0	6.1
	0	5.5
	0	5.8
	0	5.8
	0.05	3.3
	0.05	3.3
	0.05	3.8
	0.05	3.3
	0.1	3.4
	0.1	3.2
	0.1	3.2
	0.1	4
	0.2	3
	0.2	3
	0.2	3.5
	0.2	3.1
	0.5	2.5
	0.5	3.5
	0.5	3.1
	0.5	2.8
	0	6.1
5 years	0	5.5
	0	5.8
	0	5.8
	0.05	3.9
	0.05	3.1
	0.05	4
	0.05	3.2
	0.1	3.2
	0.1	2.5
	0.1	2.8
	0.1	3.2
	0.2	3
	0.2	3
	0.2	2.7
	0.2	3
	0.5	2.6
	0.5	3.1
	0.5	2.5
	0.5	3.5
8 years	0	6.1
	0	5.5
	0	5.8
	0	5.8
	0.05	4
	0.05	3.5
	0.05	3.2
	0.05	3.5
	0.1	3
	0.1	4.5
	0.1	3
	0.1	3
	0.2	3
	0.2	2.5
	0.2	2.9
	0.2	3.1
	0.5	2.6
	0.5	3
	0.5	2.5
	0.5	2.6

## Sheet: Response indexes
planting years	concentrations (g/mL)		GF response indexes		GP response indexes						planting years	concentrations (g/mL)	SL response indexes		RL response indexes
3 years	0		-0.0869563		0.026668						3 years	0	0.0395475		0.0491803
	0		-0.0217389		-0.0136973							0	-0.0117653		-0.0517241
	0		0.0980394		-0.0136973							0	-0.0294123		0
	0.05		0.0980394		-0.178081							0	-0.0294123		0
	0.05		-0.0869563		-0.178081							0.05	-0.0470594		-0.396552
	0.05		-0.152174		-0.136985							0.05	0.0395475		-0.37931
	0.1		-0.478261		-0.301369							0.05	0.055555		-0.241379
	0.1		-0.282609		-0.301369							0.05	-0.117648		-0.344828
	0.1		-0.347826		-0.342465							0.1	-0.100001		-0.37931
	0.2		-0.0217389		-0.0958892							0.1	-0.117648		-0.37931
	0.2		-0.282609		-0.178081							0.1	-0.0294123		-0.482759
	0.2		-0.152174		-0.178081							0.1	-0.117648		-0.362069
	0.5		-0.478261		-0.301369							0.2	-0.276471		-0.431034
	0.5		-0.478261		-0.383561							0.2	-0.170589		-0.413793
	0.5		-0.282609		-0.383561							0.2	-0.205883		-0.431034
4 years	0		-0.0869563		0.026668							0.2	-0.205883		-0.448276
	0		-0.0217389		-0.0136973							0.5	-0.0823535		-0.482759
	0		0.0980394		-0.0136973							0.5	-0.0823535		-0.568966
	0.05		-0.217391		-0.178081							0.5	-0.170589		-0.568966
	0.05		-0.0217389		-0.342465							0.5	-0.188236		-0.482759
	0.05		-0.282609		-0.178081						4 years	0	0.0395475		0.0491803
	0.1		-0.282609		-0.219177							0	-0.0117653		-0.0517241
	0.1		-0.217391		-0.219177							0	-0.0294123		0
	0.1		-0.347826		-0.219177							0	-0.0294123		0
	0.2		-0.0869563		-0.178081							0.05	-0.205883		-0.431034
	0.2		-0.282609		-0.178081							0.05	-0.188236		-0.431034
	0.2		-0.152174		-0.178081							0.05	-0.117648		-0.344828
	0.5		-0.217391		-0.301369							0.05	-0.100001		-0.431034
	0.5		-0.282609		-0.383561							0.1	-0.0294123		-0.413793
	0.5		-0.282609		-0.342465							0.1	-0.0294123		-0.448276
5 years	0		-0.0869563		0.026668							0.1	0.00588176		-0.448276
	0		-0.0217389		-0.0136973							0.1	-0.0117653		-0.310345
	0		0.0980394		-0.0136973							0.2	-0.170589		-0.482759
	0.05		-0.0869563		-0.0547932							0.2	-0.117648		-0.482759
	0.05		-0.152174		-0.219177							0.2	-0.0470594		-0.396552
	0.05		0.0416669		-0.301369							0.2	-0.0294123		-0.465517
	0.1		-0.282609		-0.260273							0.5	-0.205883		-0.568966
	0.1		-0.152174		-0.260273							0.5	-0.205883		-0.396552
	0.1		-0.0217389		-0.219177							0.5	-0.135295		-0.465517
	0.2		-0.413043		-0.383561							0.5	-0.117648		-0.517241
	0.2		-0.347826		-0.301369							0	0.0395475		0.0491803
	0.2		-0.347826		-0.342465						5 years	0	-0.0117653		-0.0517241
	0.5		-0.413043		-0.465753							0	-0.0294123		0
	0.5		-0.478261		-0.424657							0	-0.0294123		0
	0.5		-0.347826		-0.424657							0.05	-0.0823535		-0.327586
8 years	0		-0.0869563		0.026668							0.05	-0.0294123		-0.465517
	0		-0.0217389		-0.0136973							0.05	-0.0117653		-0.310345
	0		0.0980394		-0.0136973							0.05	-0.117648		-0.448276
	0.05		-0.152174		-0.219177							0.1	-0.135295		-0.448276
	0.05		-0.217391		-0.178081							0.1	-0.135295		-0.568966
	0.05		-0.347826		-0.301369							0.1	-0.100001		-0.517241
	0.1		-0.413043		-0.260273							0.1	-0.117648		-0.448276
	0.1		-0.217391		-0.383561							0.2	-0.170589		-0.482759
	0.1		-0.282609		-0.301369							0.2	-0.117648		-0.482759
	0.2		-0.282609		-0.342465							0.2	-0.100001		-0.534483
	0.2		-0.347826		-0.342465							0.2	-0.170589		-0.482759
	0.2		-0.282609		-0.342465							0.5	-0.188236		-0.551724
	0.5		-0.347826		-0.383561							0.5	-0.205883		-0.465517
	0.5		-0.282609		-0.383561							0.5	-0.170589		-0.568966
	0.5		-0.413043		-0.383561							0.5	-0.276471		-0.396552
											8 years	0	0.0395475		0.0491803
												0	-0.0117653		-0.0517241
												0	-0.0294123		0
												0	-0.0294123		0
												0.05	-0.205883		-0.310345
												0.05	-0.258824		-0.396552
												0.05	-0.22353		-0.448276
												0.05	-0.205883		-0.396552
												0.1	-0.117648		-0.482759
												0.1	-0.117648		-0.224138
												0.1	-0.135295		-0.482759
												0.1	-0.170589		-0.482759
												0.2	-0.100001		-0.482759
												0.2	-0.0294123		-0.568966
												0.2	-0.100001		-0.5
												0.2	-0.0294123		-0.465517
												0.5	-0.205883		-0.551724
												0.5	-0.170589		-0.482759
												0.5	-0.205883		-0.568966
												0.5	-0.22353		-0.551724

## Sheet: SOD
planting years	concentrations (g/mL)	aboveground SOD(U/g)					planting years	concentrations (g/mL)	roots SOD(U/g)
3 years	0	203.349					3 years	0	117.138
	0	194.254						0	122.191
	0	193.781						0	131.812
	0.05	190.075						0.05	117.717
	0.05	196.436						0.05	114.684
	0.05	207.98						0.05	117.722
	0.1	188.609						0.1	146.406
	0.1	193.682						0.1	123.379
	0.1	169.27						0.1	133.494
	0.2	185.115						0.2	155.364
	0.2	177.478						0.2	142.345
	0.2	204.324						0.2	156.44
	0.5	159.586						0.5	135.89
	0.5	155.955						0.5	141.386
	0.5	166.054						0.5	132.609
4 years	0	203.349					4 years	0	117.138
	0	194.254						0	122.191
	0	193.781						0	131.812
	0.05	207.391						0.05	111.305
	0.05	197.593						0.05	111.579
	0.05	207.695						0.05	122.927
	0.1	166.316						0.1	171.4
	0.1	170.492						0.1	162.795
	0.1	166.764						0.1	162.88
	0.2	158.569						0.2	101.865
	0.2	160.058						0.2	103.73
	0.2	162.146						0.2	99.1296
	0.5	185.245						0.5	100.336
	0.5	202.156						0.5	99.8496
	0.5	223.711						0.5	103.376
5 years	0	203.349					5 years	0	117.138
	0	194.254						0	122.191
	0	193.781						0	131.812
	0.05	150.715						0.05	148.972
	0.05	157.635						0.05	147.372
	0.05	151.832						0.05	140.596
	0.1	187.006						0.1	186.069
	0.1	175.988						0.1	177.178
	0.1	176.499						0.1	178.914
	0.2	163.193						0.2	122.277
	0.2	163.395						0.2	105.153
	0.2	164.53						0.2	109.444
	0.5	169.069						0.5	74.0701
	0.5	152.559						0.5	76.1062
	0.5	160.662						0.5	78.034
8 years	0	203.349					8 years	0	117.138
	0	194.254						0	122.191
	0	193.781						0	131.812
	0.05	167.801						0.05	152.498
	0.05	168.896						0.05	187.317
	0.05	173.155						0.05	101.82
	0.1	194.016						0.1	131.824
	0.1	180.645						0.1	89.9856
	0.1	177.825						0.1	72.5988
	0.2	184.251						0.2	181.802
	0.2	186.023						0.2	181.548
	0.2	176.226						0.2	188.678
	0.5	200.336						0.5	147.678
	0.5	202.567						0.5	133.503
	0.5	197.013						0.5	142.859

## Sheet: POD
planting years	concentrations (g/mL)	aboveground POD (U/mg·min)					planting years	concentrations (g/mL)	roots POD (U/mg·min)
3 years	0	33.2451					3 years	0	34.7387
	0	31.0886						0	36.097
	0	35.7713						0	33.7523
	0.05	22.188						0.05	41.3793
	0.05	25.2334						0.05	51.9248
	0.05	24.8705						0.05	47.205
	0.1	30.4048						0.1	73.7864
	0.1	43.3741						0.1	75.9223
	0.1	44.4106						0.1	90.2532
	0.2	16.4482						0.2	55.04
	0.2	27.9082						0.2	58.2599
	0.2	27.0866						0.2	58.5029
	0.5	22.5682						0.5	79.863
	0.5	23.374						0.5	83.1688
	0.5	25.073						0.5	81.446
4 years	0	33.2451					4 years	0	34.7387
	0	31.0886						0	36.097
	0	35.7713						0	33.7523
	0.05	27.907						0.05	21.6271
	0.05	29.4125						0.05	26.3648
	0.05	32.3169						0.05	27.0095
	0.1	26.0465						0.1	72.0606
	0.1	23.9464						0.1	70.2142
	0.1	26.6455						0.1	79.4803
	0.2	30.3198						0.2	72.494
	0.2	32.9789						0.2	68.7624
	0.2	31.7362						0.2	70.2991
	0.5	22.2923						0.5	50.2951
	0.5	25.641						0.5	50.6039
	0.5	27.635						0.5	55.8015
5 years	0	33.2451					5 years	0	34.7387
	0	31.0886						0	36.097
	0	35.7713						0	33.7523
	0.05	23.8245						0.05	83.4395
	0.05	21.9207						0.05	76.4021
	0.05	25.9596						0.05	75.2917
	0.1	43.6984						0.1	84.5502
	0.1	38.2551						0.1	80.3137
	0.1	34.1098						0.1	81.2131
	0.2	32.1587						0.2	110.447
	0.2	33.3592						0.2	106.198
	0.2	36.8462						0.2	101.4
	0.5	35.0598						0.5	76.8713
	0.5	35.3669						0.5	76.1001
	0.5	39.04						0.5	83.7308
8 years	0	33.2451					8 years	0	34.7387
	0	31.0886						0	36.097
	0	35.7713						0	33.7523
	0.05	22.6425						0.05	62.8911
	0.05	18.3119						0.05	60.061
	0.05	21.3665						0.05	62.7337
	0.1	46.5455						0.1	66.0951
	0.1	40.7295						0.1	65.6874
	0.1	44.1322						0.1	58.7271
	0.2	22.6096						0.2	62.3404
	0.2	25.615						0.2	59.7201
	0.2	27.4771						0.2	56.4829
	0.5	22.6905						0.5	73.2439
	0.5	25.2565						0.5	72.4331
	0.5	24.9574						0.5	64.8819

## Sheet: Free proline
	planting years	concentrations (g/mL)	aboveground free proline (μg/g)					planting years	concentrations (g/mL)	roots free proline (μg/g)
	3 years	0	73.2936					3 years	0	22.112
CK		0	72.9827						0	25.1839
CK		0	67.5075						0	23.6276
CK		0.05	16.2781						0.05	6.85979
305		0.05	17.0269						0.05	10.5519
305		0.05	18.2181						0.05	8.30565
305		0.1	37.9271						0.1	7.09019
310		0.1	34.5577						0.1	9.19786
310		0.1	41.0892						0.1	8.11941
310		0.2	40.0765						0.2	12.8761
320		0.2	36.3372						0.2	13.7993
320		0.2	37.3854						0.2	14.9573
320		0.5	29.4649						0.5	22.9138
350		0.5	30.9544						0.5	18.9513
350		0.5	32.954						0.5	21.1056
350	4 years	0	73.2936					4 years	0	22.112
CK		0	72.9827						0	25.1839
CK		0	67.5075						0	23.6276
CK		0.05	17.5161						0.05	13.4768
405		0.05	14.8234						0.05	12.7037
405		0.05	15.0519						0.05	10.4849
405		0.1	22.709						0.1	22.7887
410		0.1	25.4432						0.1	27.8493
410		0.1	25.5038						0.1	25.0465
410		0.2	20.6906						0.2	14.3758
420		0.2	18.0634						0.2	13.7561
420		0.2	18.0217						0.2	16.0739
420		0.5	19.6324						0.5	8.18704
450		0.5	17.4604						0.5	10.4066
450		0.5	18.0356						0.5	6.94305
450	5 years	0	73.2936					5 years	0	22.112
CK		0	72.9827						0	25.1839
CK		0	67.5075						0	23.6276
CK		0.05	15.9736						0.05	28.7285
505		0.05	15.0937						0.05	29.4649
505		0.05	11.5275						0.05	31.6613
505		0.1	23.4377						0.1	31.212
510		0.1	21.9286						0.1	33.836
510		0.1	27.4846						0.1	30.1918
510		0.2	21.529						0.2	54.9629
520		0.2	27.1965						0.2	51.4944
520		0.2	22.033						0.2	53.131
520		0.5	16.0865						0.5	34.4353
550		0.5	12.7944						0.5	34.5725
550		0.5	14.0249						0.5	36.9414
550	8 years	0	73.2936					8 years	0	22.112
CK		0	72.9827						0	25.1839
CK		0	67.5075						0	23.6276
CK		0.05	16.415						0.05	16.3365
805		0.05	11.5184						0.05	14.5738
805		0.05	13.9029						0.05	16.4612
805		0.1	15.0282						0.1	22.7798
810		0.1	19.4177						0.1	23.0585
810		0.1	16.2202						0.1	22.4473
810		0.2	18.0565						0.2	24.502
820		0.2	15.8317						0.2	25.1248
820		0.2	15.8993						0.2	26.9662
820		0.5	18.3251						0.5	34.9301
850		0.5	15.0997						0.5	35.5094
850		0.5	20.5532						0.5	40.3141
850

## Sheet: Soluble sugar
planting years	concentrations (g/mL)	aboveground soluble sugar (mg/g)					planting years	concentrations (g/mL)	rootssoluble sugar (mg/g)
3 years	0	21.1468					3 years	0	15.0478
	0	18.4968						0	16.292
	0	18.0846						0	15.4592
	0.05	9.07732						0.05	7.63534
	0.05	9.01006						0.05	9.59809
	0.05	8.43821						0.05	6.57553
	0.1	4.19872						0.1	9.03953
	0.1	5.21732						0.1	11.3748
	0.1	5.06313						0.1	12.1793
	0.2	7.93422						0.2	17.1569
	0.2	7.16479						0.2	17.0091
	0.2	7.37223						0.2	19.0128
	0.5	5.31636						0.5	16.07
	0.5	4.59567						0.5	16.0613
	0.5	4.5359						0.5	15.1849
4 years	0	21.1468					4 years	0	15.0478
	0	18.4968						0	16.292
	0	18.0846						0	15.4592
	0.05	17.742						0.05	9.79877
	0.05	18.9604						0.05	9.79405
	0.05	20.0783						0.05	9.72962
	0.1	19.1095						0.1	10.0202
	0.1	21.4919						0.1	10.1664
	0.1	17.1584						0.1	9.78411
	0.2	28.0199						0.2	17.5446
	0.2	26.0776						0.2	17.7766
	0.2	26.7838						0.2	17.8917
	0.5	22.6632						0.5	15.7321
	0.5	23.3921						0.5	16.4976
	0.5	21.9189						0.5	16.4366
5 years	0	21.1468					5 years	0	15.0478
	0	18.4968						0	16.292
	0	18.0846						0	15.4592
	0.05	19.8888						0.05	14.6991
	0.05	15.7847						0.05	14.1085
	0.05	17.938						0.05	13.2791
	0.1	25.774						0.1	14.1017
	0.1	26.52						0.1	15.5844
	0.1	21.0916						0.1	13.0082
	0.2	32.4626						0.2	18.3477
	0.2	31.3582						0.2	19.9179
	0.2	29.2789						0.2	16.8554
	0.5	28.9221						0.5	27.2548
	0.5	24.8873						0.5	24.7922
	0.5	27.5204						0.5	24.1586
8 years	0	21.1468					8 years	0	15.0478
	0	18.4968						0	16.292
	0	18.0846						0	15.4592
	0.05	14.4348						0.05	16.6312
	0.05	17.569						0.05	18.289
	0.05	19.6797						0.05	15.2161
	0.1	17.1169						0.1	15.8087
	0.1	16.3395						0.1	17.6748
	0.1	20.3534						0.1	14.5414
	0.2	23.4727						0.2	13.3964
	0.2	23.0128						0.2	14.7257
	0.2	23.3511						0.2	18.8583
	0.5	22.3008						0.5	10.2214
	0.5	25.7393						0.5	10.8109
	0.5	23.5991						0.5	11.1794

## Sheet: Soluble protein
planting years	concentrations (g/mL)	aboveground soluble protein (mg/g)					planting years	concentrations (g/mL)	roots soluble protein (mg/g)
3 years	0	5.70976					3 years	0	5.19399
	0	5.81462						0	5.13908
	0	5.92945						0	5.19359
	0.05	5.36452						0.05	4.77744
	0.05	5.0839						0.05	4.94615
	0.05	5.54154						0.05	3.77094
	0.1	5.42846						0.1	5.24312
	0.1	5.65104						0.1	5.85299
	0.1	5.5876						0.1	5.11041
	0.2	4.69484						0.2	4.96163
	0.2	4.78605						0.2	5.4021
	0.2	4.89537						0.2	5.39041
	0.5	5.3921						0.5	4.54902
	0.5	5.5191						0.5	5.30692
	0.5	5.70532						0.5	4.98514
4 years	0	5.70976					4 years	0	5.19399
	0	5.81462						0	5.13908
	0	5.92945						0	5.19359
	0.05	5.08946						0.05	5.09932
	0.05	5.04027						0.05	5.47016
	0.05	5.04242						0.05	5.53493
	0.1	5.55245						0.1	4.65116
	0.1	5.15641						0.1	4.86739
	0.1	5.22449						0.1	4.52975
	0.2	5.38266						0.2	5.5596
	0.2	5.30438						0.2	5.37736
	0.2	5.2648						0.2	4.3918
	0.5	5.79452						0.5	5.76493
	0.5	5.64938						0.5	5.88209
	0.5	5.70536						0.5	5.97823
5 years	0	5.70976					5 years	0	5.19399
	0	5.81462						0	5.13908
	0	5.92945						0	5.19359
	0.05	4.77748						0.05	3.59389
	0.05	4.86648						0.05	3.55036
	0.05	4.65012						0.05	3.59082
	0.1	6.0483						0.1	4.83986
	0.1	6.08076						0.1	4.83827
	0.1	5.9266						0.1	4.90114
	0.2	5.87588						0.2	5.72103
	0.2	5.74789						0.2	5.77864
	0.2	6.33766						0.2	5.6343
	0.5	7.38681						0.5	5.05418
	0.5	7.05283						0.5	5.43131
	0.5	6.93444						0.5	5.30899
8 years	0	5.70976					8 years	0	5.19399
	0	5.81462						0	5.13908
	0	5.92945						0	5.19359
	0.05	4.69624						0.05	3.56636
	0.05	4.71554						0.05	3.65313
	0.05	4.70024						0.05	3.54343
	0.1	5.80956						0.1	4.82398
	0.1	5.6624						0.1	5.45628
	0.1	5.60982						0.1	5.16379
	0.2	6.14828						0.2	5.38126
	0.2	6.40444						0.2	5.64933
	0.2	6.26099						0.2	5.47334
	0.5	5.99422						0.5	6.12277
	0.5	5.77481						0.5	6.28349
	0.5	5.84077						0.5	6.22528

[truncated: 4 more sheets: MDA, IAA, GA, ABA]
